# Supplementary material for: Seasonal Movement Patterns of Urban Domestic Cats Living on the Edge in an African City
Source: Animals (Basel). 2023 Mar 10;13(6):1013. doi: 10.3390/ani13061013 (PMC10044403; doi:10.3390/ani13061013)
Supplement: Supplementary file 1 [file animals-13-01013-s001.zip]

Archive with 1 entries (1 files):
- animals-2198588-supplementary.pdf
